# Supplementary material for: A multi‐centered prospective birth cohort study in Western China
Source: Imeta. 2025 May 26;4(3):e70049. doi: 10.1002/imt2.70049 (PMC12130564; doi:10.1002/imt2.70049)
Supplement: Supplementary file 2 — Table S1. Clinical centers participating in the WCBC study. Table S2. Monthly enrollment of participants in the WCBC study. Table S3. Geographic and altitudinal distribution of enrolled participants. Table S4. Numbers of participants from the top 10 minority ethnic groups with the highest enrollment. Table S5. Age distribution of pregnant women enrolled in the WCBC study. Table S6. Distribution of participants across follow‐up visits. Table S7. Numbers of participants completing scheduled follow‐up at each visit. Table S8. Numbers of medical records collected at each follow‐up visit. Table S9. Numbers of questionnaires collected at each follow‐up visit. [file IMT2-4-e70049-s001.xlsx]

## Sheet: S1
Table S1 Clinical centers participating in the WCBC study.
No.	Hospital	Location	Responsibility	No. of participants enrolled	No. of Participants who completed any follow-up visit
1	Chengdu Women's and Children's Central Hospital	Chengdu, Sichuan province, China	Recruiting, follow-up, maternal and child health care	3824	3254
2	Gansu Provincial Maternity and Child-Care Hospital	Lanzhou, Gansu province, China	Recruiting, follow-up, maternal and child health care	3336	2872
3	The Second Affiliated Hospital of Chongqing Medical University	Chongqing, China	Recruiting, follow-up, maternal and child health care	2382	1968
4	Sichuan Provincial Women's and Children's Hospital	Chengdu, Sichuan province, China	Recruiting, follow-up, maternal and child health care	2122	1478
5	Guiyang Maternal and Child Health Care Hospital	Guiyang, Guizhou province, China	Recruiting, follow-up, maternal and child health care	1538	1070
6	Qinghai Provincial Women and Children's Hospital	Xining, Qinghai province, China	Recruiting, follow-up, maternal and child health care	1393	1317
7	Shanghai Children's Medical Center Guizhou Hospital	Guiyang, Guizhou province, China	Recruiting, follow-up,maternal and child health care	498	434
8	Children's Hospital of Chongqing Medical University	Chongqing, China	Cohort management, follow-up, child health care	-	1687
WCBC: Western China Birth cohort.

## Sheet: S2
Table S2 Monthly enrollment of participants in the WCBC study.
Date of enrollment	Number of participants
2020-10	1
2020-11	31
2020-12	68
2021-01	60
2021-02	31
2021-03	43
2021-04	48
2021-05	86
2021-06	96
2021-07	94
2021-08	200
2021-09	267
2021-10	308
2021-11	467
2021-12	517
2022-01	511
2022-02	431
2022-03	547
2022-04	438
2022-05	434
2022-06	483
2022-07	345
2022-08	359
2022-09	237
2022-10	274
2022-11	203
2022-12	153
2023-01	268
2023-02	522
2023-03	539
2023-04	560
2023-05	552
2023-06	488
2023-07	375
2023-08	397
2023-09	387
2023-10	325
2023-11	316
2023-12	269
2024-01	313
2024-02	226
2024-03	317
2024-04	303
2024-05	274
2024-06	196
2024-07	278
2024-08	271
2024-09	243
2024-10	236
2024-11	199
2024-12	249
2025-01	196
2025-02	62
WCBC: Western China Birth cohort.

## Sheet: S3
Table S3 Geographic and altitudinal distribution of enrolled participants.
Province	Low altitude (< 500m)	Mid-low altitude (500-100m)	Mid-high altitude (1000-2000m)	High altitude (> 2000m)
Sichuan	2729	3137	53	27
Gansu	7	0	257	3072
Chongqing	2348	32	2	0
Guizhou	0	20	2013	3
Qinghai	2	0	2	1389

## Sheet: S4
Table S4 Numbers of participants from the top 10 minority ethnic groups with the highest enrollment.
Province	Hui	Tujia	Tibetan	Miao	Dongxiang	Tu	Yi	Zhuang	Buyi	Gelao
Sichuan	11	21	33	8	0	0	10	3	1	1
Gansu	384	2	37	0	239	3	0	2	0	0
Chongqing	3	62	0	24	0	0	1	3	1	4
Guizhou	8	61	0	115	0	18	40	6	80	30
Qinghai	446	0	89	0	10	17	0	0	0	0

## Sheet: S5
Table S5 Age distribution of pregnant women enrolled in the WCBC study.
Province	≤ 20 years old	21-25 years old	26-30 years old	31-35 years old	36-40 years old	> 40 years old	Unknown
Sichuan	18	837	3303	1583	184	8	13
Gansu	410	661	1340	750	146	28	1
Chongqing	12	373	1240	636	118	1	2
Guizhou	15	264	917	638	181	15	6
Qinghai	218	399	423	268	71	14	0
WCBC: Western China Birth cohort.

## Sheet: S6
Table S6 Distribution of participants across follow-up visits.
Province	Early pregnancy	Late pregnancy	Delivery	1 month	6 months	1 year	2 years	3 years	6 years
Sichuan	105	139	28	319	459	1837	3007	35	0
Gansu	71	209	64	663	789	1183	352	2	0
Chongqing	31	35	0	6	33	465	1108	669	0
Guizhou	77	59	0	204	377	859	450	0	0
Qinghai	0	18	20	166	274	543	371	0	0

## Sheet: S7
Table S7 Numbers of participants completing scheduled follow-up at each visit.
Province	Early pregnancy	Late pregnancy	Delivery	1 month	6 months	1 year	2 years	3 years	6 years
Sichuan	5913	3946	4648	4187	3433	2468	1156	0	0
Gansu	1842	1927	2201	803	343	152	9	0	0
Chongqing	2278	1217	1948	1663	1576	1253	792	29	0
Guizhou	1716	878	1204	221	120	66	9	0	0
Qinghai	357	1302	1067	670	351	140	33	0	0

## Sheet: S8
Table S8 Numbers of medical records collected at each follow-up visit.
Follow-up visit	Number of medical records
Early pregnancy	126587
Late pregnancy	49154
Delivery	33587
1-month	6608
6-months	4876
1-year	3446
2-years	1418
3-years	23

## Sheet:  S9
Table S9 Numbers of questionnaires collected at each follow-up visit.
Follow-up visit	Number of questionnaires
Early pregnancy	32176
Late pregnancy	31078
1-month	7253
6-months	4553
1-year	3052
2-years	1752
3-years	28
